# Supplementary material for: Molecular Characterization and Clinical Description of Non-Polio Enteroviruses Detected in Stool Samples from HIV-Positive and HIV-Negative Adults in Ghana
Source: Viruses. 2020 Feb 16;12(2):221. doi: 10.3390/v12020221 (PMC7077198; doi:10.3390/v12020221)
Supplement: Supplementary file 1 [file viruses-12-00221-s001.zip]

Archive with 2 entries (2 files):
- DiCristanzianoDataFile.xlsx
- Supplementary Material DiCristanziano et al..docx
