# Supplementary material for: Molecular Characterization and Clinical Description of Non-Polio Enteroviruses Detected in Stool Samples from HIV-Positive and HIV-Negative Adults in Ghana
Source: Viruses. 2020 Feb 16;12(2):221. doi: 10.3390/v12020221 (PMC7077198; doi:10.3390/v12020221)
Supplement: Supplementary file 1 [file viruses-12-00221-s001.zip › DiCristanzianoDataFile.xlsx]

## Sheet: DiCristanzianoDataFile
Code	Anyenterofound	NRZ	species	Cosavirus	WhichCosa	OtherPathogens	WhichOther	HIVpos	Gender	Age	CD4	CurrTakeARTb	SkinRash	Electricity	FreezerRefridgerator	PipedWater	Weight	Height	FeverSymp	DiaSymp	SympCough	AnyGitSymp
1	0	NA	NA	NA	NA	NA	NA	0	2	NA	1085	NA	0	NA	NA	NA	NA	NA	NA	0	0	0
2	0	NA	NA	NA	NA	NA	NA	0	2	21	1535	NA	0	1	1	1	67	160	NA	0	0	0
3	0	NA	NA	NA	NA	NA	NA	0	NA	NA	769	NA	NA	0	0	0	NA	NA	NA	NA	NA	NA
4	0	NA	NA	NA	NA	NA	NA	0	2	22	662	NA	NA	0	0	0	NA	NA	NA	NA	NA	NA
5	0	NA	NA	NA	NA	NA	NA	0	2	45	1116	NA	0	1	0	0	55	150	0	0	0	0
6	0	NA	NA	NA	NA	NA	NA	0	2	35	980	NA	0	0	0	0	56	150	0	0	0	0
7	0	NA	NA	NA	NA	NA	NA	0	2	29	969	NA	0	1	1	1	71	158	0	0	0	0
8	0	NA	NA	NA	NA	NA	NA	0	2	51	479	NA	NA	0	0	0	NA	NA	NA	NA	NA	NA
9	0	NA	NA	NA	NA	NA	NA	0	2	24	1161	NA	0	NA	NA	NA	80.4	170	NA	0	0	0
10	0	NA	NA	NA	NA	NA	NA	0	NA	26	1262	NA	NA	NA	NA	NA	NA	NA	NA	NA	NA	NA
322	1	EV-C	C	0	NA	0	NA	0	1	33	NA	NA	0	1	1	1	82	168	0	0	0	0
323	1	CV-A19	C	0	NA	0	NA	0	1	23	1276	NA	0	1	1	1	63	160.5	0	0	0	0
11	0	NA	NA	NA	NA	NA	NA	0	1	31	1471	NA	0	1	1	0	75	150	0	0	0	0
12	0	NA	NA	NA	NA	NA	NA	0	1	31	1641	NA	0	1	1	1	74.1	175	0	0	0	0
13	0	NA	NA	NA	NA	NA	NA	0	2	51	787	NA	0	1	1	0	85.4	165	0	0	0	0
14	0	NA	NA	NA	NA	NA	NA	0	1	27	1000	NA	0	1	1	0	70.8	160	0	0	0	0
15	0	NA	NA	NA	NA	NA	NA	0	1	24	347	NA	0	1	1	0	53.1	NA	0	0	1	1
16	0	NA	NA	NA	NA	NA	NA	0	1	20	1112	NA	1	1	1	0	53.6	NA	1	1	1	1
324	1	CV-A13	C	0	NA	0	NA	0	1	32	921	NA	0	1	1	1	61.9	165	0	0	0	0
17	0	NA	NA	NA	NA	NA	NA	0	1	25	1099	NA	0	1	1	0	57.4	NA	1	0	0	0
325	1	EV-C	C	0	NA	0	NA	0	1	28	940	NA	0	1	1	1	65	NA	0	0	0	1
18	0	NA	NA	NA	NA	NA	NA	0	2	23	1145	NA	0	1	1	1	61.2	165	0	0	1	0
19	0	NA	NA	NA	NA	NA	NA	0	1	22	1923	NA	0	1	1	1	52.1	165	NA	0	0	0
20	0	NA	NA	NA	NA	NA	NA	0	1	24	1057	NA	0	1	1	1	54.2	165	0	0	0	0
326	1	CV-A20	C	0	NA	0	NA	0	2	23	977	NA	0	1	1	0	54.8	163	0	0	0	0
327	1	CV-A13	C	0	NA	0	NA	0	1	29	735	NA	0	1	1	0	60.4	160	1	0	1	0
328	1	EV-C99	C	0	NA	0	NA	0	1	26	1698	NA	0	1	1	1	61.6	160	0	0	0	0
21	0	NA	NA	NA	NA	NA	NA	0	1	28	1367	NA	0	1	1	1	92.8	NA	0	0	0	0
22	0	NA	NA	NA	NA	NA	NA	0	1	25	1357	NA	0	1	1	1	48.6	153	0	0	0	0
23	0	NA	NA	NA	NA	NA	NA	0	1	28	919	NA	0	1	1	1	89.6	172	0	0	0	0
24	0	NA	NA	NA	NA	NA	NA	0	1	33	524	NA	0	1	1	1	62.7	165	0	0	0	0
25	0	NA	NA	NA	NA	NA	NA	0	2	42	957	NA	0	1	1	1	71.2	180	0	0	0	1
26	0	NA	NA	NA	NA	NA	NA	0	2	28	743	NA	0	1	1	1	67	158	0	0	0	0
27	0	NA	NA	NA	NA	NA	NA	0	1	39	875	NA	0	1	1	1	58	160	0	0	0	0
28	0	NA	NA	NA	NA	NA	NA	0	1	24	1397	NA	0	1	1	0	64.3	156	0	0	1	1
29	0	NA	NA	NA	NA	NA	NA	0	2	34	948	NA	0	1	1	1	61	170	1	0	0	0
30	0	NA	NA	NA	NA	NA	NA	0	1	38	1601	NA	0	1	1	1	61.7	165	1	0	1	1
31	0	NA	NA	NA	NA	NA	NA	0	1	27	1257	NA	0	1	1	0	63.3	161	0	1	0	1
329	1	EV-C	C	0	NA	0	NA	0	1	33	967	NA	1	1	1	1	80.6	158	1	1	0	1
32	0	NA	NA	NA	NA	NA	NA	0	2	33	1001	NA	0	1	1	1	57.8	160	0	0	1	0
33	0	NA	NA	NA	NA	NA	NA	0	1	30	1452	NA	0	1	1	1	63	152	0	0	1	1
34	0	NA	NA	NA	NA	NA	NA	0	1	29	1169	NA	0	1	1	1	71.5	160	0	0	0	0
35	0	NA	NA	NA	NA	NA	NA	0	1	19	840	NA	0	1	1	1	51.9	170	0	1	1	1
36	0	NA	NA	NA	NA	NA	NA	0	2	35	1044	NA	0	1	0	0	60.5	169	0	0	0	0
37	0	NA	NA	NA	NA	NA	NA	0	2	19	649	NA	0	1	1	1	70.3	182	0	0	0	0
38	0	NA	NA	NA	NA	NA	NA	0	1	37	874	NA	0	1	0	1	48.8	151	1	0	0	0
39	0	NA	NA	NA	NA	NA	NA	0	1	27	1014	NA	0	1	1	1	70.9	169	0	0	0	0
330	1	CV-A19	C	0	NA	0	NA	0	2	19	958	NA	0	1	1	1	54	165	0	1	0	1
40	0	NA	NA	NA	NA	NA	NA	0	2	20	786	NA	0	1	1	1	65	165	0	0	0	0
41	0	NA	NA	NA	NA	NA	NA	0	2	47	845	NA	0	1	1	1	86.5	170	0	0	0	0
42	0	NA	NA	NA	NA	NA	NA	0	1	42	626	NA	0	1	1	1	62.5	174	0	0	1	1
331	1	EV-C99	C	1	CoSV-D	0	NA	0	2	22	1381	NA	0	1	0	0	51.2	NA	0	0	0	0
43	0	NA	NA	NA	NA	NA	NA	0	1	22	2429	NA	0	1	0	1	69.5	NA	0	0	0	0
332	1	EV-C	C	0	NA	0	NA	0	2	39	680	NA	0	1	1	0	67	169	0	0	0	0
44	0	NA	NA	NA	NA	NA	NA	0	1	33	1092	NA	0	1	0	0	73.3	158	0	0	0	0
45	0	NA	NA	NA	NA	NA	NA	0	1	24	2086	NA	0	1	1	1	45.6	157	0	0	0	0
46	0	NA	NA	NA	NA	NA	NA	0	2	39	900	NA	0	1	1	1	57.6	170	0	0	0	0
47	0	NA	NA	NA	NA	NA	NA	0	1	20	1964	NA	0	1	1	1	76.3	160	0	0	0	0
48	0	NA	NA	NA	NA	NA	NA	0	1	20	984	NA	0	1	0	0	61.8	170	0	0	0	0
49	0	NA	NA	NA	NA	NA	NA	0	1	19	1076	NA	0	1	1	0	48.8	152	0	0	0	0
50	0	NA	NA	NA	NA	NA	NA	0	1	51	1080	NA	0	1	0	0	80.8	156	0	0	0	0
51	0	NA	NA	NA	NA	NA	NA	0	1	27	1411	NA	0	1	0	1	60.3	160	0	0	0	0
52	0	NA	NA	NA	NA	NA	NA	0	2	27	1240	NA	0	1	1	1	91	182	1	0	0	0
53	0	NA	NA	NA	NA	NA	NA	0	1	54	747	NA	0	1	0	0	44	142	0	1	0	1
54	0	NA	NA	NA	NA	NA	NA	0	1	34	730	NA	0	1	1	1	64	163	1	0	0	0
55	0	NA	NA	NA	NA	NA	NA	0	2	29	798	NA	0	NA	NA	NA	65	168	NA	0	0	0
57	0	NA	NA	NA	NA	NA	NA	0	1	24	598	NA	0	1	1	1	94.3	167	0	0	1	1
58	0	NA	NA	NA	NA	NA	NA	0	2	27	557	NA	0	1	1	1	56.9	156	1	0	1	0
59	0	NA	NA	NA	NA	NA	NA	0	1	28	927	NA	1	1	1	0	73.1	160	0	0	0	0
60	0	NA	NA	NA	NA	NA	NA	0	1	23	863	NA	0	1	1	1	81.2	165	1	0	1	0
61	0	NA	NA	NA	NA	NA	NA	0	1	29	935	NA	0	1	1	1	56	160	0	1	0	1
333	1	EV-C	C	0	NA	0	NA	0	1	25	1038	NA	1	1	1	0	68.9	150	0	0	0	1
62	0	NA	NA	NA	NA	NA	NA	0	1	21	787	NA	1	1	1	1	55.8	162	1	0	0	0
63	0	NA	NA	NA	NA	NA	NA	0	2	25	849	NA	0	1	1	1	58.4	165	0	0	0	0
64	0	NA	NA	NA	NA	NA	NA	0	1	30	608	NA	0	1	1	1	67.5	167	0	0	1	0
65	0	NA	NA	NA	NA	NA	NA	0	1	26	1150	NA	0	1	1	1	60.3	162	1	0	1	1
334	1	CV-A20	C	0	NA	0	NA	0	2	27	363	NA	0	1	1	0	81.7	NA	0	0	0	0
66	0	NA	NA	NA	NA	NA	NA	0	1	55	1089	NA	0	1	1	0	71.6	NA	0	0	0	0
68	0	NA	NA	NA	NA	NA	NA	0	2	37	583	NA	0	1	1	1	54.5	160	0	0	0	0
69	0	NA	NA	NA	NA	NA	NA	0	2	32	922	NA	0	1	1	1	72.7	173	0	0	0	0
70	0	NA	NA	NA	NA	NA	NA	0	1	24	1138	NA	0	1	1	1	67.9	169	0	0	0	0
71	0	NA	NA	NA	NA	NA	NA	0	1	26	710	NA	0	1	1	0	58.7	169	0	0	0	1
72	0	NA	NA	NA	NA	NA	NA	0	1	32	901	NA	1	1	1	1	79.7	166	1	0	1	1
73	0	NA	NA	NA	NA	NA	NA	0	2	29	858	NA	0	1	1	1	66.1	174	0	0	0	0
74	0	NA	NA	NA	NA	NA	NA	0	1	32	986	NA	0	1	1	1	43.5	164	1	1	1	1
75	0	NA	NA	NA	NA	NA	NA	0	1	30	629	NA	0	1	1	0	73.8	164	0	0	1	1
76	0	NA	NA	NA	NA	NA	NA	0	1	27	1343	NA	1	1	1	1	54.1	160	1	0	0	0
77	0	NA	NA	NA	NA	NA	NA	0	1	60	1571	NA	0	1	1	1	104.8	155	0	0	0	0
78	0	NA	NA	NA	NA	NA	NA	0	1	53	1122	NA	0	1	1	0	92.9	153	0	0	1	0
335	1	EV-C99	C	0	NA	0	NA	0	1	41	769	NA	0	1	1	0	74.7	151	0	0	1	0
79	0	NA	NA	NA	NA	NA	NA	0	2	85	337	NA	0	1	1	1	59	165	0	0	0	0
80	0	NA	NA	NA	NA	NA	NA	0	1	34	668	NA	0	1	1	1	56	161	1	0	1	1
81	0	NA	NA	NA	NA	NA	NA	0	1	44	824	NA	0	1	1	0	53.5	152	0	0	0	0
82	0	NA	NA	NA	NA	NA	NA	0	2	56	1025	NA	0	1	0	0	62.5	155	1	0	0	1
83	0	NA	NA	NA	NA	NA	NA	0	1	45	819	NA	0	1	1	1	52.2	155	0	0	0	0
84	0	NA	NA	NA	NA	NA	NA	0	1	24	990	NA	0	1	1	1	53.5	179	1	1	0	1
85	0	NA	NA	NA	NA	NA	NA	0	2	65	709	NA	0	1	0	1	59.8	169	0	1	0	1
86	0	NA	NA	NA	NA	NA	NA	0	1	27	1480	NA	0	1	1	0	67.2	156	1	0	0	0
87	0	NA	NA	NA	NA	NA	NA	0	1	63	622	NA	0	1	1	1	77.5	159	1	1	0	1
88	0	NA	NA	NA	NA	NA	NA	0	1	55	1888	NA	0	1	0	1	64.7	159	0	1	0	1
89	0	NA	NA	NA	NA	NA	NA	0	1	47	1089	NA	0	1	0	0	81.4	157	1	1	0	1
90	0	NA	NA	NA	NA	NA	NA	0	2	60	719	NA	1	1	1	1	62.2	178	0	1	0	1
91	0	NA	NA	NA	NA	NA	NA	1	1	32	26	0	1	1	1	1	50	160	NA	0	1	0
92	0	NA	NA	NA	NA	NA	NA	1	1	32	178	0	0	1	1	0	67.4	159	0	0	0	0
336	1	EV-A119	A	1	CoSV-A	1	Adeno	1	1	55	65	0	0	1	0	0	50.5	153	NA	1	0	1
337	1	EV-C99	C	0	NA	1	Noro-2, Adeno	1	2	56	522	1	0	1	1	1	64	165	1	0	0	0
93	0	NA	NA	NA	NA	NA	NA	1	1	64	791	0	0	1	0	1	58	152	NA	0	0	0
95	0	NA	NA	NA	NA	NA	NA	1	1	25	11	0	1	1	1	0	52	160	NA	0	0	0
96	0	NA	NA	NA	NA	NA	NA	1	1	30	8	0	1	1	1	0	61	160	NA	1	0	1
97	0	NA	NA	NA	NA	NA	NA	1	2	41	117	0	0	1	1	0	45	150	NA	0	1	0
98	0	NA	NA	NA	NA	NA	NA	1	2	42	146	0	0	1	1	0	45	168	NA	1	0	1
99	0	NA	NA	NA	NA	NA	NA	1	1	32	208	0	1	1	0	0	55	NA	NA	0	0	0
100	0	NA	NA	NA	NA	NA	NA	1	1	40	766	0	0	1	0	0	70	151	0	0	0	0
338	1	CV-A5	A	0	NA	0	NA	1	2	38	396	1	0	1	0	0	57	158	NA	0	0	0
101	0	NA	NA	NA	NA	NA	NA	1	1	38	447	0	0	1	0	0	62	176	NA	0	1	0
102	0	NA	NA	NA	NA	NA	NA	1	1	28	101	0	0	1	1	1	54	163	NA	1	0	1
103	0	NA	NA	NA	NA	NA	NA	1	1	37	75	0	1	1	1	1	65	161	NA	0	1	0
104	0	NA	NA	NA	NA	NA	NA	1	1	24	48	0	0	1	1	0	51.7	159	NA	0	1	0
339	1	EV-C99	C	0	NA	0	NA	1	1	40	470	1	0	1	1	1	70	171	NA	0	0	0
105	0	NA	NA	NA	NA	NA	NA	1	1	38	655	1	0	1	1	0	63	160	NA	0	0	0
106	0	NA	NA	NA	NA	NA	NA	1	1	44	548	1	0	1	0	0	64	170	1	0	0	0
107	0	NA	NA	NA	NA	NA	NA	1	2	39	110	0	1	1	1	1	70	180	NA	0	1	0
108	0	NA	NA	NA	NA	NA	NA	1	2	42	942	0	0	1	1	0	56	158	NA	0	0	0
109	0	NA	NA	NA	NA	NA	NA	1	2	43	834	0	0	1	1	0	69	172	NA	0	1	0
110	0	NA	NA	NA	NA	NA	NA	1	1	63	506	0	0	1	1	1	71	154	NA	0	0	0
111	0	NA	NA	NA	NA	NA	NA	1	1	30	23	0	0	1	1	1	56	160	NA	0	0	0
112	0	NA	NA	NA	NA	NA	NA	1	1	44	53	0	0	1	1	1	38	151	NA	0	0	1
113	0	NA	NA	NA	NA	NA	NA	1	1	28	68	0	0	1	1	1	80	172	NA	0	0	0
114	0	NA	NA	NA	NA	NA	NA	1	2	47	256	0	0	1	1	0	66	172	NA	1	0	1
115	0	NA	NA	NA	NA	NA	NA	1	1	38	290	0	0	1	1	1	88	161	NA	1	0	1
116	0	NA	NA	NA	NA	NA	NA	1	1	39	289	1	0	1	1	0	57	158	NA	0	0	0
117	0	NA	NA	NA	NA	NA	NA	1	2	39	126	0	1	1	0	1	58	174	NA	0	1	1
118	0	NA	NA	NA	NA	NA	NA	1	1	50	89	0	0	1	1	0	59	158	NA	0	0	0
119	0	NA	NA	NA	NA	NA	NA	1	1	36	324	0	0	1	1	1	60	159	NA	0	0	0
120	0	NA	NA	NA	NA	NA	NA	1	2	35	187	0	0	1	1	1	55	178	NA	0	0	1
121	0	NA	NA	NA	NA	NA	NA	1	1	40	123	0	0	1	1	0	54	156	NA	0	1	0
340	1	CV-A20	C	0	NA	0	NA	1	1	50	331	0	0	1	1	0	52	155	NA	0	0	0
122	0	NA	NA	NA	NA	NA	NA	1	2	52	110	0	0	1	1	0	46	168	NA	0	0	1
341	1	CV-A17	C	0	NA	1	Adeno	1	1	28	134	0	0	1	1	0	57	160	NA	0	0	0
123	0	NA	NA	NA	NA	NA	NA	1	1	23	418	0	0	1	1	0	52	159	NA	0	0	0
124	0	NA	NA	NA	NA	NA	NA	1	2	34	160	0	0	1	1	1	67	173	NA	1	0	1
125	0	NA	NA	NA	NA	NA	NA	1	1	32	428	0	0	1	0	1	54	158	NA	0	0	0
342	1	EV-C	C	0	NA	0	NA	1	1	30	465	0	0	1	1	0	61	161	NA	0	0	0
126	0	NA	NA	NA	NA	NA	NA	1	2	47	468	1	0	1	0	0	68	158	NA	0	0	0
127	0	NA	NA	NA	NA	NA	NA	1	2	47	1384	1	0	1	1	1	56	168	NA	0	0	0
128	0	NA	NA	NA	NA	NA	NA	1	1	40	46	0	1	1	1	1	40	158	NA	0	0	1
129	0	NA	NA	NA	NA	NA	NA	1	1	46	22	0	0	1	1	1	56	163	NA	0	0	0
130	0	NA	NA	NA	NA	NA	NA	1	1	57	129	0	0	1	1	1	49	163	NA	0	0	0
131	0	NA	NA	NA	NA	NA	NA	1	1	35	133	0	0	1	0	0	55	159	NA	0	0	0
132	0	NA	NA	NA	NA	NA	NA	1	1	28	52	0	0	1	1	1	35	145	NA	0	0	0
133	0	NA	NA	NA	NA	NA	NA	1	1	27	666	1	0	1	1	0	55	160	0	0	0	0
134	0	NA	NA	NA	NA	NA	NA	1	1	29	685	1	0	1	0	0	59	166	NA	0	0	0
135	0	NA	NA	NA	NA	NA	NA	1	1	26	530	0	0	1	0	1	45	153	NA	0	0	0
136	0	NA	NA	NA	NA	NA	NA	1	1	40	753	1	0	0	0	0	80	162	NA	0	0	0
137	0	NA	NA	NA	NA	NA	NA	1	1	41	252	1	0	1	1	1	46.5	156	0	0	0	0
138	0	NA	NA	NA	NA	NA	NA	1	2	45	169	0	0	1	1	1	56	167	NA	0	0	0
139	0	NA	NA	NA	NA	NA	NA	1	1	40	212	0	0	1	1	0	65	160	0	0	0	0
140	0	NA	NA	NA	NA	NA	NA	1	2	51	232	1	1	1	0	0	88	172	NA	0	0	0
141	0	NA	NA	NA	NA	NA	NA	1	1	37	125	0	0	1	1	0	48	158	NA	0	0	0
142	0	NA	NA	NA	NA	NA	NA	1	1	35	66	0	0	1	1	1	47	152	NA	0	1	1
343	1	E-27	B	0	NA	1	Noro-1	1	1	48	356	0	0	1	1	0	58	154	1	0	0	0
143	0	NA	NA	NA	NA	NA	NA	1	1	34	224	0	0	0	0	0	52	163	NA	0	0	0
344	1	EV-C113	C	0	NA	0	NA	1	2	43	851	0	0	1	1	1	58	163	NA	0	0	0
144	0	NA	NA	NA	NA	NA	NA	1	1	39	427	0	0	0	0	0	62	161	NA	0	0	0
145	0	NA	NA	NA	NA	NA	NA	1	2	41	7	0	0	1	0	0	54	180	NA	0	0	0
146	0	NA	NA	NA	NA	NA	NA	1	2	47	10	0	0	1	0	1	55	181	NA	1	1	1
147	0	NA	NA	NA	NA	NA	NA	1	1	21	75	0	0	1	1	1	29	NA	NA	0	0	1
148	0	NA	NA	NA	NA	NA	NA	1	1	37	272	1	0	1	0	0	60	161	NA	0	1	0
149	0	NA	NA	NA	NA	NA	NA	1	1	55	75	0	0	1	0	0	78	166	NA	0	0	0
150	0	NA	NA	NA	NA	NA	NA	1	1	38	68	0	0	1	0	0	40	152	NA	0	0	0
151	0	NA	NA	NA	NA	NA	NA	1	1	49	37	0	0	1	0	0	69	168	NA	0	0	0
152	0	NA	NA	NA	NA	NA	NA	1	1	40	666	1	0	0	0	0	49	148	NA	0	0	0
153	0	NA	NA	NA	NA	NA	NA	1	1	64	448	1	0	1	0	0	50	160	NA	0	0	0
154	0	NA	NA	NA	NA	NA	NA	1	1	55	1940	1	0	1	1	1	57	150	NA	0	0	0
155	0	NA	NA	NA	NA	NA	NA	1	1	37	76	0	0	1	1	1	55	154	NA	0	0	0
156	0	NA	NA	NA	NA	NA	NA	1	1	30	173	1	1	1	1	0	61	159	NA	0	0	1
157	0	NA	NA	NA	NA	NA	NA	1	1	48	245	0	0	1	1	1	58	167	NA	0	0	0
345	1	EV-C113	C	0	NA	0	NA	1	1	26	455	0	0	1	0	0	64	160	NA	0	0	0
158	0	NA	NA	NA	NA	NA	NA	1	2	37	618	0	0	1	1	0	70	169	NA	0	0	0
159	0	NA	NA	NA	NA	NA	NA	1	1	34	91	0	0	1	1	0	50	157	NA	0	0	0
346	1	CV-A20	C	0	NA	1	Adeno	1	1	43	539	1	0	1	0	1	52	160	NA	0	1	0
160	0	NA	NA	NA	NA	NA	NA	1	1	52	271	1	0	0	0	0	50	151	NA	0	0	0
161	0	NA	NA	NA	NA	NA	NA	1	2	55	163	1	0	1	0	1	65	160	NA	0	0	0
162	0	NA	NA	NA	NA	NA	NA	1	2	32	57	0	0	1	1	1	60	172	NA	1	0	1
163	0	NA	NA	NA	NA	NA	NA	1	1	36	39	0	0	1	0	1	52	157	NA	0	0	1
164	0	NA	NA	NA	NA	NA	NA	1	1	33	83	1	0	1	0	1	70	150	NA	0	0	0
165	0	NA	NA	NA	NA	NA	NA	1	2	45	610	1	0	1	0	0	64	161	NA	0	0	0
347	1	EV-B74	B	0	NA	1	Sapo	1	1	36	655	1	0	1	0	1	59	153	NA	0	1	1
167	0	NA	NA	NA	NA	NA	NA	1	1	24	693	1	0	1	1	1	60	165	NA	0	0	0
168	0	NA	NA	NA	NA	NA	NA	1	1	47	656	1	0	1	0	0	56	153	NA	0	0	0
169	0	NA	NA	NA	NA	NA	NA	1	2	49	423	0	0	1	0	1	45	175	NA	0	0	0
171	0	NA	NA	NA	NA	NA	NA	1	1	44	403	0	0	1	1	1	60	166	0	0	0	0
172	0	NA	NA	NA	NA	NA	NA	1	1	37	106	0	0	1	0	0	50	170	NA	0	0	0
173	0	NA	NA	NA	NA	NA	NA	1	1	35	1096	1	0	1	1	1	40	130	NA	0	0	0
174	0	NA	NA	NA	NA	NA	NA	1	1	35	475	1	0	1	1	1	68	152	NA	0	0	0
175	0	NA	NA	NA	NA	NA	NA	1	2	37	492	1	0	1	1	1	60	168	NA	0	0	0
176	0	NA	NA	NA	NA	NA	NA	1	1	44	704	1	0	1	0	0	60	155	NA	0	0	0
348	1	Entero113	C	0	NA	1	Sapo	1	1	36	391	1	0	1	0	1	66	169	NA	0	0	0
177	0	NA	NA	NA	NA	NA	NA	1	1	68	2061	1	0	1	1	1	45	150	NA	0	0	0
178	0	NA	NA	NA	NA	NA	NA	1	1	28	5	0	0	1	0	0	42	159	NA	0	0	0
179	0	NA	NA	NA	NA	NA	NA	1	2	32	366	0	0	1	0	0	67	161	NA	0	1	1
180	0	NA	NA	NA	NA	NA	NA	1	1	42	80	0	0	1	0	1	65	171	NA	0	1	0
181	0	NA	NA	NA	NA	NA	NA	1	1	45	3	0	0	1	1	0	55	159	NA	0	0	1
182	0	NA	NA	NA	NA	NA	NA	1	1	40	659	1	0	1	1	0	79	163	NA	0	0	0
183	0	NA	NA	NA	NA	NA	NA	1	1	37	793	1	0	1	1	1	77	162	NA	0	0	0
184	0	NA	NA	NA	NA	NA	NA	1	1	33	71	1	0	1	1	0	51	144	NA	0	0	0
185	0	NA	NA	NA	NA	NA	NA	1	2	51	645	1	0	1	1	0	55	162	NA	0	0	0
349	1	CV-A20	C	0	NA	0	NA	1	1	27	725	1	0	1	1	0	50	160	NA	0	0	0
186	0	NA	NA	NA	NA	NA	NA	1	1	32	514	1	0	1	1	1	56	169	NA	0	0	0
187	0	NA	NA	NA	NA	NA	NA	1	1	26	579	1	0	0	0	0	55	156	NA	0	0	0
188	0	NA	NA	NA	NA	NA	NA	1	2	34	218	0	0	1	0	0	59	155	NA	0	1	0
189	0	NA	NA	NA	NA	NA	NA	1	1	38	380	0	0	1	0	0	62	157	NA	0	0	0
190	0	NA	NA	NA	NA	NA	NA	1	2	40	682	0	0	1	1	0	55	165	NA	0	0	0
191	0	NA	NA	NA	NA	NA	NA	1	1	46	483	1	0	1	1	1	42	154	NA	0	0	0
192	0	NA	NA	NA	NA	NA	NA	1	1	35	303	1	0	1	1	1	56	155	NA	0	0	0
193	0	NA	NA	NA	NA	NA	NA	1	1	35	375	1	0	0	0	0	NA	NA	NA	0	0	0
194	0	NA	NA	NA	NA	NA	NA	1	2	42	176	0	0	1	0	1	67	168	NA	0	0	0
195	0	NA	NA	NA	NA	NA	NA	1	1	52	25	0	0	1	0	0	38	150.1	NA	0	0	0
197	0	NA	NA	NA	NA	NA	NA	1	1	39	490	1	0	1	1	1	65	160	NA	0	0	0
198	0	NA	NA	NA	NA	NA	NA	1	1	23	1362	1	0	1	1	1	74	155	NA	0	0	0
350	1	CV-A19	C	0	NA	0	NA	1	1	47	1677	1	0	1	1	1	55	161	NA	0	0	0
199	0	NA	NA	NA	NA	NA	NA	1	1	47	577	1	0	1	0	0	97	164	NA	0	0	0
200	0	NA	NA	NA	NA	NA	NA	1	1	25	429	0	0	1	1	1	51	151	NA	0	0	0
201	0	NA	NA	NA	NA	NA	NA	1	1	45	1057	1	0	0	0	0	NA	163	NA	0	0	0
202	0	NA	NA	NA	NA	NA	NA	1	2	46	273	0	0	1	0	1	57	159	1	0	1	0
203	0	NA	NA	NA	NA	NA	NA	1	1	33	239	1	0	1	1	0	75	162	0	0	0	0
204	0	NA	NA	NA	NA	NA	NA	1	1	49	457	0	0	1	1	1	68	156	0	0	0	0
205	0	NA	NA	NA	NA	NA	NA	1	2	45	25	0	0	1	0	0	47	159	0	0	0	0
206	0	NA	NA	NA	NA	NA	NA	1	1	42	60	0	0	1	1	1	49	158	0	0	0	0
207	0	NA	NA	NA	NA	NA	NA	1	1	35	41	0	0	1	1	0	60	157	0	0	0	0
208	0	NA	NA	NA	NA	NA	NA	1	1	42	92	1	0	1	1	1	57	140	0	0	0	0
209	0	NA	NA	NA	NA	NA	NA	1	1	34	249	1	0	1	0	0	94	168	0	0	0	0
210	0	NA	NA	NA	NA	NA	NA	1	1	42	380	1	0	1	1	1	62	145	0	0	0	0
211	0	NA	NA	NA	NA	NA	NA	1	1	27	56	0	0	1	1	1	34	150	0	0	0	0
212	0	NA	NA	NA	NA	NA	NA	1	1	48	18	0	0	1	1	0	34	148	0	0	0	0
213	0	NA	NA	NA	NA	NA	NA	1	2	41	13	0	1	1	1	0	66	171	1	0	1	1
214	0	NA	NA	NA	NA	NA	NA	1	1	51	98	0	0	1	0	1	45	176	0	0	1	0
215	0	NA	NA	NA	NA	NA	NA	1	1	48	98	0	0	1	0	0	79	174	0	0	0	0
216	0	NA	NA	NA	NA	NA	NA	1	1	47	7	0	0	1	0	1	46	152	0	0	0	0
218	0	NA	NA	NA	NA	NA	NA	1	1	66	112	0	0	1	1	0	50	160	0	0	0	0
219	0	NA	NA	NA	NA	NA	NA	1	2	30	196	0	0	0	1	0	45	162	1	0	0	0
220	0	NA	NA	NA	NA	NA	NA	1	1	27	37	0	0	0	1	0	44	151	0	0	0	0
221	0	NA	NA	NA	NA	NA	NA	1	2	35	484	0	0	1	1	1	50	158	0	0	0	0
351	1	CV-A13	C	0	NA	1	Noro-2	1	1	59	635	1	0	1	1	1	67	158	0	0	0	0
222	0	NA	NA	NA	NA	NA	NA	1	1	32	55	0	0	0	0	0	75	170	0	0	0	0
223	0	NA	NA	NA	NA	NA	NA	1	2	40	5	1	0	1	1	1	42	155	0	0	0	0
224	0	NA	NA	NA	NA	NA	NA	1	1	35	186	1	0	0	0	0	53	155	0	0	0	0
225	0	NA	NA	NA	NA	NA	NA	1	2	49	230	1	0	1	0	0	59	164	0	0	0	0
226	0	NA	NA	NA	NA	NA	NA	1	1	53	84	1	0	1	0	0	48	161	0	0	1	0
227	0	NA	NA	NA	NA	NA	NA	1	1	30	175	1	0	1	1	1	85	168	0	0	0	0
228	0	NA	NA	NA	NA	NA	NA	1	1	40	249	1	0	1	1	1	58	154	0	0	0	0
229	0	NA	NA	NA	NA	NA	NA	1	1	43	295	1	0	0	0	0	60	155	1	0	0	0
230	0	NA	NA	NA	NA	NA	NA	1	1	36	177	1	0	1	1	0	40	155	0	0	0	0
231	0	NA	NA	NA	NA	NA	NA	1	1	38	203	1	0	1	1	1	60	158	0	0	0	0
232	0	NA	NA	NA	NA	NA	NA	1	1	32	44	1	0	1	1	0	53	160	1	0	0	0
233	0	NA	NA	NA	NA	NA	NA	1	2	47	294	1	0	1	0	1	61	181	0	0	0	0
234	0	NA	NA	NA	NA	NA	NA	1	1	42	110	0	0	1	1	1	50	158	0	0	0	0
235	0	NA	NA	NA	NA	NA	NA	1	2	35	286	0	1	1	1	0	61	163	1	1	1	1
236	0	NA	NA	NA	NA	NA	NA	1	1	31	180	0	0	0	0	0	64	158	1	0	1	0
238	0	NA	NA	NA	NA	NA	NA	1	1	48	10	0	0	0	0	0	38	156	NA	0	0	0
239	0	NA	NA	NA	NA	NA	NA	1	1	40	288	0	0	1	1	0	53	159	0	0	0	0
240	0	NA	NA	NA	NA	NA	NA	1	2	34	39	0	0	1	1	0	64	178	0	0	0	0
241	0	NA	NA	NA	NA	NA	NA	1	2	51	188	1	0	1	1	1	70	165	0	0	0	0
352	1	E-14	B	0	NA	0	NA	1	1	57	318	0	0	1	1	1	68	153	0	0	0	0
242	0	NA	NA	NA	NA	NA	NA	1	1	45	152	0	0	1	1	1	55	150	0	0	0	0
243	0	NA	NA	NA	NA	NA	NA	1	1	42	90	0	0	1	1	0	82	164	0	0	0	1
244	0	NA	NA	NA	NA	NA	NA	1	2	34	110	0	0	1	1	0	72	158	0	0	0	0
245	0	NA	NA	NA	NA	NA	NA	1	1	39	58	0	0	1	1	0	55	159	1	1	0	1
246	0	NA	NA	NA	NA	NA	NA	1	1	29	776	0	0	1	1	1	57	163	1	0	0	0
247	0	NA	NA	NA	NA	NA	NA	1	2	40	392	0	0	1	1	0	54	168	0	0	0	0
248	0	NA	NA	NA	NA	NA	NA	1	1	30	4	0	0	1	1	1	51	163	1	0	0	0
249	0	NA	NA	NA	NA	NA	NA	1	1	35	66	0	1	1	1	0	58	163	1	0	0	1
250	0	NA	NA	NA	NA	NA	NA	1	1	36	635	1	0	1	1	1	52	147	0	0	0	0
251	0	NA	NA	NA	NA	NA	NA	1	1	40	583	1	0	1	0	0	73	152	0	0	0	0
252	0	NA	NA	NA	NA	NA	NA	1	2	48	544	1	0	1	1	1	56	172	1	0	0	0
253	0	NA	NA	NA	NA	NA	NA	1	1	50	915	1	0	1	0	0	46.8	160	0	0	0	0
254	0	NA	NA	NA	NA	NA	NA	1	1	55	351	0	0	1	1	1	64.9	160	0	0	0	0
255	0	NA	NA	NA	NA	NA	NA	1	2	32	3	0	0	1	1	1	58	182	0	0	0	0
256	0	NA	NA	NA	NA	NA	NA	1	2	49	79	0	0	1	1	0	69.3	171	0	0	0	0
257	0	NA	NA	NA	NA	NA	NA	1	1	39	721	1	0	1	1	1	78	162	0	0	0	0
258	0	NA	NA	NA	NA	NA	NA	1	1	40	1171	1	0	1	1	0	50.1	150	0	0	0	0
259	0	NA	NA	NA	NA	NA	NA	1	2	35	355	1	0	1	0	0	57.9	158	0	0	0	0
353	1	EV-A119	A	1	CoSV-D	1	Adeno	1	1	45	151	0	0	1	0	1	52.7	154	0	0	0	0
260	0	NA	NA	NA	NA	NA	NA	1	2	52	204	0	0	1	1	1	67.3	178	0	0	0	1
261	0	NA	NA	NA	NA	NA	NA	1	2	44	16	0	0	1	1	0	59.5	169	0	0	0	0
262	0	NA	NA	NA	NA	NA	NA	1	1	43	11	0	0	1	0	0	56	164	0	0	0	0
263	0	NA	NA	NA	NA	NA	NA	1	1	33	867	1	0	1	1	0	78	165	0	0	0	0
264	0	NA	NA	NA	NA	NA	NA	1	2	35	182	0	0	1	0	0	49	160	0	1	1	1
265	0	NA	NA	NA	NA	NA	NA	1	1	24	56	0	1	1	1	1	63	162	1	0	0	0
266	0	NA	NA	NA	NA	NA	NA	1	2	49	104	0	0	1	1	1	58	170	0	0	0	0
267	0	NA	NA	NA	NA	NA	NA	1	1	38	490	1	0	1	1	1	70	166	0	0	0	0
268	0	NA	NA	NA	NA	NA	NA	1	1	35	348	1	0	1	1	0	68	160	0	0	0	0
269	0	NA	NA	NA	NA	NA	NA	1	1	40	46	0	0	1	1	1	48	145	0	0	1	0
270	0	NA	NA	NA	NA	NA	NA	1	1	55	426	0	0	1	1	0	48	150	0	0	0	0
271	0	NA	NA	NA	NA	NA	NA	1	1	35	153	0	0	1	1	0	71	170	0	0	0	0
272	0	NA	NA	NA	NA	NA	NA	1	1	56	298	0	0	1	1	1	50.6	157	0	0	0	0
354	1	EV-B106	B	0	NA	1	Adeno	1	1	44	555	0	0	1	1	0	70	153	1	1	1	1
273	0	NA	NA	NA	NA	NA	NA	1	1	52	207	0	0	1	1	0	45.7	159	0	0	1	0
274	0	NA	NA	NA	NA	NA	NA	1	2	56	130	0	0	1	1	1	68.1	172	0	0	0	0
275	0	NA	NA	NA	NA	NA	NA	1	1	42	707	0	0	1	1	0	61	150	0	0	1	0
276	0	NA	NA	NA	NA	NA	NA	1	1	37	166	1	0	1	1	0	58.8	168	0	0	0	0
277	0	NA	NA	NA	NA	NA	NA	1	2	27	21	1	0	1	1	1	64	167	0	0	0	0
278	0	NA	NA	NA	NA	NA	NA	1	1	45	414	1	0	0	0	0	59	160	0	0	0	0
279	0	NA	NA	NA	NA	NA	NA	1	1	50	92	0	0	1	0	0	42.1	158	0	0	1	0
280	0	NA	NA	NA	NA	NA	NA	1	1	34	116	0	0	1	1	1	58	156	NA	0	0	0
281	0	NA	NA	NA	NA	NA	NA	1	2	54	109	0	0	1	1	1	50	169	0	0	0	0
355	1	CV-B6	B	1	CoSV-D	0	NA	1	2	39	93	0	0	1	0	1	61.7	176	0	0	0	0
282	0	NA	NA	NA	NA	NA	NA	1	1	30	331	1	0	0	0	0	65	162	0	0	0	0
283	0	NA	NA	NA	NA	NA	NA	1	1	35	165	0	1	1	1	1	60	156	0	0	0	1
284	0	NA	NA	NA	NA	NA	NA	1	2	52	1618	0	0	1	1	1	70	174	0	0	1	0
285	0	NA	NA	NA	NA	NA	NA	1	1	38	51	0	0	1	0	0	40	160	0	0	0	0
286	0	NA	NA	NA	NA	NA	NA	1	1	39	572	1	0	1	1	1	63	160	0	0	0	0
287	0	NA	NA	NA	NA	NA	NA	1	2	42	125	0	0	1	1	1	71.3	171	0	0	0	0
288	0	NA	NA	NA	NA	NA	NA	1	1	53	249	0	0	1	0	0	64	158	0	0	0	0
289	0	NA	NA	NA	NA	NA	NA	1	1	30	1091	0	0	1	0	0	67	160	0	0	0	0
290	0	NA	NA	NA	NA	NA	NA	1	2	40	9	0	1	1	1	1	59	166	1	0	1	0
291	0	NA	NA	NA	NA	NA	NA	1	1	53	417	1	0	1	1	1	96.5	147	0	0	0	0
292	0	NA	NA	NA	NA	NA	NA	1	1	29	824	1	0	1	1	1	50	155	0	0	0	0
293	0	NA	NA	NA	NA	NA	NA	1	2	29	419	0	0	1	1	1	61	166	0	0	0	0
294	0	NA	NA	NA	NA	NA	NA	1	1	32	115	1	0	1	1	1	63	157	0	0	0	0
356	1	CV-A20	C	0	NA	0	NA	1	1	38	181	1	0	1	1	0	51	166	0	0	0	0
295	0	NA	NA	NA	NA	NA	NA	1	1	23	87	0	0	1	0	1	52	154	0	0	0	0
296	0	NA	NA	NA	NA	NA	NA	1	2	39	30	0	0	1	0	1	49	168	0	0	0	1
357	1	EV-A76	A	1	CoSv-B	0	NA	1	1	51	83	0	1	1	1	1	52	160	0	1	1	1
297	0	NA	NA	NA	NA	NA	NA	1	2	54	196	1	0	1	1	1	57	161	1	0	0	0
298	0	NA	NA	NA	NA	NA	NA	1	1	50	292	1	0	1	1	1	84	154	0	0	0	0
299	0	NA	NA	NA	NA	NA	NA	1	1	49	95	1	0	1	1	1	45	153	NA	0	0	0
300	0	NA	NA	NA	NA	NA	NA	1	1	62	70	0	0	1	1	1	50	162	0	0	0	0
301	0	NA	NA	NA	NA	NA	NA	1	1	40	799	1	0	1	1	1	55	165	0	0	0	0
302	0	NA	NA	NA	NA	NA	NA	1	2	38	113	1	0	1	1	1	59	75	0	0	0	0
303	0	NA	NA	NA	NA	NA	NA	1	2	43	15	0	0	1	1	1	47	162	0	1	0	1
304	0	NA	NA	NA	NA	NA	NA	1	1	41	60	0	0	1	1	1	43	156	0	0	0	0
305	0	NA	NA	NA	NA	NA	NA	1	2	59	526	1	0	1	0	0	78	180	0	0	0	0
358	1	CV-A13	C	1	CoSV-D	1	Sapo	1	1	37	435	1	0	1	1	0	66	155	0	0	1	0
306	0	NA	NA	NA	NA	NA	NA	1	2	41	226	1	0	1	1	0	64	172	0	0	0	0
359	1	EV-A119	A	0	NA	1	Noro-2, Adeno	1	1	47	87	1	0	1	1	1	50	154	0	0	0	0
307	0	NA	NA	NA	NA	NA	NA	1	2	33	781	1	0	0	0	1	62	170	0	0	0	0
308	0	NA	NA	NA	NA	NA	NA	1	2	45	37	1	0	1	1	1	69	NA	0	0	0	0
309	0	NA	NA	NA	NA	NA	NA	1	1	39	421	0	0	1	1	1	87	170	0	0	0	0
310	0	NA	NA	NA	NA	NA	NA	1	1	33	713	0	0	1	1	1	58	158	0	0	0	0
311	0	NA	NA	NA	NA	NA	NA	1	1	35	65	0	0	1	1	1	45	150	1	1	0	1
312	0	NA	NA	NA	NA	NA	NA	1	1	37	35	0	1	1	1	1	74	159	0	1	1	1
313	0	NA	NA	NA	NA	NA	NA	1	1	44	104	0	0	1	1	0	56	155	0	0	0	0
314	0	NA	NA	NA	NA	NA	NA	1	1	28	482	0	0	1	1	1	52	160	0	0	0	0
315	0	NA	NA	NA	NA	NA	NA	1	1	31	334	0	0	1	1	1	53	160	0	0	0	0
360	1	neg	NA	0	NA	0	NA	1	1	40	163	0	0	1	0	0	44	155	0	0	0	0
316	0	NA	NA	NA	NA	NA	NA	1	1	41	233	0	0	1	1	1	41	157	0	0	0	0
317	0	NA	NA	NA	NA	NA	NA	1	1	45	362	0	0	1	1	0	69	164	0	0	1	0
361	1	EV-C99	C	0	NA	0	NA	1	1	48	466	0	0	1	1	1	67	162	0	0	0	0
318	0	NA	NA	NA	NA	NA	NA	1	1	31	715	0	0	1	1	0	36	151	0	0	0	0
319	0	NA	NA	NA	NA	NA	NA	1	2	45	312	0	0	1	1	1	54	162	0	0	0	0
320	0	NA	NA	NA	NA	NA	NA	1	1	25	149	0	0	1	1	1	80	160	0	0	0	0

## Sheet: Legend
Code
Anyenterofound	enterovirus detected yes=1; no=0
NRZ	enterovirus typing result
species	enterovirus species
Cosavirus	cosavirus detected yes=1; no=0
WhichCosa	cosavirus typing result
OtherPathogens	additional viral pathogens detected detected yes=1; no=0
WhichOther	which additional viral pathogens detected
HIVpos	HIV positive=1; HIV negative=0
Gender	1=female; 2=male
Age	in years
CD4	CD4+ T cells/μl
CurrTakeARTb	Current intake of antiretroviral therapy
SkinRash	experienced skin rashes during the last 6 months yes=1; no=0
Electricity	electricity available in houshold yes=1; no=0
FreezerRefridgerator	freezer or refridgerator available in houshold yes=1; no=0
PipedWater	tap water available in houshold yes=1; no=0
Weight	in kg
Height	in cm
FeverSymp	experienced feverish symptoms during the last 6 months yes=1; no=0
DiaSymp	experienced diarrhea during the last 6 months yes=1; no=0
SympCough	experienced cough rashes during the last 6 months yes=1; no=0
AnyGitSymp	experienced gastrointestinal symptoms such as vomiting, pain, nausea, diarrhea during the last 6 months yes=1; no=0
